# Supplementary material for: Modulated contact frequencies at gene-rich loci support a statistical helix model for mammalian chromatin organization
Source: Genome Biol. 2011 May 10;12(5):R42. doi: 10.1186/gb-2011-12-5-r42 (PMC3219965; doi:10.1186/gb-2011-12-5-r42)
Supplement: Additional file 9 — 3C-qPCR dataset for gene-rich regions. [file gb-2011-12-5-r42-S9.XLS]

## Sheet: Feuil1
Additional data 9: 3C-qPCR dataset for gene-rich regions.
n.d.: s.e.m. could not be determined
Sample Name	Primer Pair	s (bp)	X(s) (A.U.)	s.e.m.
Dlk1	F3-F5	9000	1.91	0.03
Dlk1	F3-F6	25973	1.72	0.23
Dlk1	F3-F7	31898	0.95	0.29
Dlk1	F3-F9	42852	0.68	0.38
Dlk1	F3-F14	71725	1.18	0.55
Dlk1	F3-F23	102474	1.17	0.04
Dlk1	F3-F24	104870	0.59	0.17
Dlk1	F3-F25	114994	0.94	0.46
Dlk1	F3-F26	119558	0.76	0.58
Dlk1	F5-F4	4242	5.87	n.d.
Dlk1	F5-F3	9000	1.68	n.d.
Dlk1	F5-F6	16973	1.71	n.d.
Dlk1	F5-F7	22898	0.81	n.d.
Dlk1	F5-F8	29006	0.63	n.d.
Dlk1	F5-F11	44266	0.43	n.d.
Dlk1	F5-F12	58001	0.93	n.d.
Dlk1	F5-F14	62725	0.71	n.d.
Dlk1	F5-F16	72378	0.64	n.d.
Dlk1	F5-F19	79045	1.56	n.d.
Dlk1	F5-F21	85106	1.37	n.d.
Dlk1	F5-F22M2	89043	2.14	n.d.
Dlk1	F5-F23	93474	1.44	n.d.
Dlk1	F5-F24	95870	0.85	n.d.
Dlk1	F5-F26	110558	1.24	n.d.
Dlk1	F5-F31M2	136455	0.26	n.d.
Dlk1	F5-F32	147043	0.53	n.d.
Dlk1	F14-F12	4724	3.96	0.07
Dlk1	F14-F15	6494	6.66	0.09
Dlk1	F14-F16	9653	2.59	0.01
Dlk1	F14-F17	14047	2.35	0.31
Dlk1	F14-F19	16320	2.39	0.11
Dlk1	F14-F11	18459	0.66	0.09
Dlk1	F14-F20	20556	1.84	0.05
Dlk1	F14-F10	21716	1.84	0.23
Dlk1	F14-F21	22381	1.35	0.09
Dlk1	F14-F22	26318	0.95	0.03
Dlk1	F14-F9	28873	0.64	0.10
Dlk1	F14-F23	30749	2.18	0.36
Dlk1	F14-F24	33145	0.86	0.09
Dlk1	F14-F8	33719	0.96	0.17
Dlk1	F14-F7	39827	1.21	0.02
Dlk1	F14-F25	43269	0.79	0.21
Dlk1	F14-F6	45752	0.49	0.02
Dlk1	F14-F26	47833	0.58	0.07
Dlk1	F14-F27	56735	0.98	0.06
Dlk1	F14-F5	62725	0.71	0.15
Dlk1	F14-F4	66967	1.19	0.11
Dlk1	F14-F3	71725	1.60	0.12
Dlk1	F14-F1	74210	1.57	0.57
Emb	R4-R 2	2451	3.54	0.38
Emb	R4-R1	3824	7.30	0.76
Emb	R4-R6	10305	3.39	0.27
Emb	R4-R7	11394	2.05	0.01
Emb	R4-R8	12555	1.77	0.12
Emb	R4-R9	21316	0.86	0.01
Emb	R4-R10	29390	1.60	0.24
Emb	R4-R11	34019	0.78	0.20
Emb	R4-R12	35236	1.13	0.16
Emb	R4-R13	36780	0.49	0.02
Emb	R4-R15	44960	0.58	0.02
Emb	R4-R17	52625	1.32	0.36
Emb	R4-R18	54855	1.19	0.03
Emb	R4-R19	60943	1.39	0.28
Emb	R4-R20	63116	0.79	0.11
Emb	R4-R21	71085	0.51	0.02
Emb	R4-R22	78401	1.31	0.09
Emb	R4-R23	79888	0.77	0.02
Emb	R4-R24	86103	2.71	0.46
Emb	R4-R25	87642	1.90	0.48
Emb	R4-R28	98209	0.88	n.d.
Emb	R4-R29	98483	2.47	0.19
Emb	R4-R32	103660	2.47	0.52
Emb	R4-R35	108164	2.17	0.13
Emb	R4-R36	109701	0.38	0.03
Emb	R4-R38	117375	2.15	0.30
Emb	R4-R40B	119675	0.34	0.02
Emb	R4-R41	122570	0.41	0.16
Emb	R4-R44	135843	0.51	0.16
Emb	R4-R49	143967	1.35	0.15
Emb	R4-R50B	145413	0.85	n.d.
Emb	R7-R9	9922	1.28	0.09
Emb	R7-R4	11394	1.07	0.00
Emb	R7-R3	12516	6.54	0.73
Emb	R7-R 2	13845	1.21	0.04
Emb	R7-R1	15218	3.48	0.55
Emb	R7-R10	17996	0.93	0.26
Emb	R7-R11	22625	0.39	0.02
Emb	R7-R12	23842	2.64	0.11
Emb	R7-R13	25386	0.67	0.02
Emb	R7-R15	33566	1.79	0.18
Emb	R7-R17	41231	1.58	0.12
Emb	R7-R18	43461	1.17	0.09
Emb	R7-R19	49549	1.59	0.39
Emb	R7-R20	51722	0.95	0.29
Emb	R7-R21	59691	0.98	0.34
Emb	R7-R22	67007	2.06	0.41
Emb	R7-R23	68494	0.70	0.06
Emb	R7-R24	74709	0.72	0.12
Emb	R7-R25	76248	1.09	0.02
Emb	R7-R28	86815	0.25	0.05
Emb	R7-R29	87089	1.26	0.15
Emb	R7-R32	92266	1.60	0.32
Emb	R7-R35	96770	2.40	0.06
Emb	R7-R36	98307	1.58	0.12
Emb	R7-R38	105981	1.71	0.04
Emb	R7-R40B	108281	0.91	0.34
Emb	R7-R41	111176	0.90	0.46
Emb	R7-R44	124449	0.83	0.39
Emb	R7-R49	132573	0.46	n.d.
Emb	R7-R50B	134019	0.63	0.03
Lnp	R41-R44	6741	7.10	2.11
Lnp	R41-R46	9155	2.15	0.14
Lnp	R41-R47	14576	1.47	0.01
Lnp	R41-R38	16158	1.40	0.23
Lnp	R41-R37	16703	3.27	0.61
Lnp	R41-R36	17483	3.45	1.22
Lnp	R41-R49	20564	1.00	0.00
Lnp	R41-R50B	20870	0.81	0.01
Lnp	R41-R35	22153	1.67	0.31
Lnp	R41-R34	24993	0.72	0.48
Lnp	R41-R33	30965	0.73	0.14
Lnp	R41-R32B	36373	1.13	0.27
Lnp	R41-R30	48477	1.58	0.18
Lnp	R41-R29	49020	1.21	0.29
Lnp	R41-R27	54738	2.32	0.16
Lnp	R41-R26	55414	0.75	n.d.
Lnp	R41-R22	62200	0.95	n.d.
Lnp	R41-R20	70854	0.92	0.29
Lnp	R41-R19	83727	1.33	0.28
Lnp	R41-R17	86851	1.82	n.d.
Lnp	R41-R16	89177	2.21	0.19
Lnp	R41-R14	96111	0.76	0.19
Lnp	R41-R13	97749	0.96	n.d.
Lnp	R41-R11	98788	1.70	0.30
Lnp	R41-R9	109934	1.17	n.d.
Lnp	R41-R8	113341	0.71	0.09
Lnp	R41-R5	117878	0.65	0.06
Lnp	R46-R48	8063	4.09	0.68
Lnp	R46-R41	9155	3.48	0.24
Lnp	R46-R49	11409	2.23	0.83
Lnp	R46-R50B	11715	2.15	0.97
Lnp	R46-R38	25313	1.16	0.03
Lnp	R46-R36	26638	2.25	0.03
Lnp	R46-R35	31308	0.39	0.09
Lnp	R46-R34	34148	0.71	0.10
Lnp	R46-R54	34960	2.69	0.00
Lnp	R46-R33	40120	1.32	0.09
Lnp	R46-R32B	45528	0.66	0.09
Lnp	R46-R31	52748	0.78	0.11
Lnp	R46-R30	57632	0.65	0.10
Lnp	R46-R27	63893	1.09	0.15
Lnp	R46-R22	71355	1.66	0.43
Lnp	R46-R20	80009	1.28	0.28
Lnp	R46-R19	92882	1.83	0.05
Lnp	R46-R17	96006	1.68	0.03
Lnp	R46-R15	102087	0.74	0.19
Lnp	R46-R14	105266	1.42	n.d.
Lnp	R46-R13	106904	1.52	0.05
Lnp	R46-R11	107943	0.55	0.12
Lnp	R46-R9	119089	1.36	0.20
Lnp	R46-R6	123334	1.79	0.24
Lnp	R46-R5	127033	0.50	0.04
Mtx2	R2-R5	3416	6.50	0.28
Mtx2	R2-R1	8179	3.93	0.12
Mtx2	R2-R6	15033	3.48	0.58
Mtx2	R2-R7	19366	2.24	0.13
Mtx2	R2-R9	21963	2.38	0.03
Mtx2	R2-R10	26948	1.52	0.35
Mtx2	R2-R11	28472	2.89	0.60
Mtx2	R2-R12	29692	1.39	0.37
Mtx2	R2-R16	38665	0.54	0.03
Mtx2	R2-R17	44012	1.21	0.18
Mtx2	R2-R21	59837	1.13	0.05
Mtx2	R2-R25	69347	0.69	0.13
Mtx2	R2-R27	70276	0.63	0.15
Mtx2	R2-R30	72783	0.48	0.03
Mtx2	R2-R32	76179	1.75	0.18
Mtx2	R2-R33	82690	0.84	0.20
Mtx2	R2-R34	85463	1.06	0.04
Mtx2	R2-R35	86365	0.77	0.04
Mtx2	R2-R36	88468	1.54	0.59
Mtx2	R2-R37	89082	1.15	0.14
Mtx2	R2-R38	90192	0.91	0.06
Mtx2	R2-R39	90709	0.70	0.11
Mtx2	R2-R40	92684	1.07	0.06
Mtx2	R2-R41	96763	1.65	0.44
Mtx2	R2-R42	97205	1.16	0.07
Mtx2	R2-R45	101001	1.07	0.10
Mtx2	R2-R46	104581	0.74	0.04
Mtx2	R2-R47	104893	2.10	0.05
Mtx2	R2-R49	118143	1.68	0.31
Mtx2	R2-R50	120071	1.88	0.43
Mtx2	R2-R51	121133	1.02	0.12
Mtx2	R2-R52	123136	1.86	0.23
Mtx2	R2-R53	124445	0.77	0.08
Mtx2	R2-R55	132472	2.12	0.36
Mtx2	R2-R56	135933	0.66	0.09
Mtx2	R2-R57	143736	0.66	0.00
Mtx2	R2-R58	153249	1.14	0.10
Mtx2	R2-R59	154293	0.86	0.15
Mtx2	R2-R61	155884	0.43	0.02
Mtx2	R2-R62	158435	1.29	0.20
Mtx2	R2-R63	160515	1.14	0.48
Mtx2	R2-R64	164087	1.36	0.17
Mtx2	R2-R66	173452	0.88	0.04
Mtx2	R2-R69	176928	0.98	0.41
Mtx2	R2-R71	192543	0.73	0.07
Mtx2	R2-R72	193961	0.69	0.01
Mtx2	R2-R75	197220	1.54	0.27
Mtx2	R2-R76	199999	1.73	0.33
Mtx2	R2-R77	202860	0.56	0.08
Mtx2	R2-R82	216384	0.48	n.d.
Mtx2	R2-R83	216795	0.45	0.08
Mtx2	R2-R84	220311	0.30	0.06
Mtx2	R56-R55	3461	5.43	0.30
Mtx2	R56-R57	7803	2.60	0.40
Mtx2	R56-R51	14800	1.99	0.56
Mtx2	R56-R50	15862	3.67	0.09
Mtx2	R56-R58	17316	5.56	0.92
Mtx2	R56-R49	17790	4.75	0.60
Mtx2	R56-R59	18360	3.02	0.49
Mtx2	R56-R61	19951	2.85	0.68
Mtx2	R56-R62	22502	2.51	0.18
Mtx2	R56-R63	24582	3.44	0.67
Mtx2	R56-R64	28154	2.03	0.38
Mtx2	R56-R47	31040	1.35	0.00
Mtx2	R56-R46	31352	2.21	0.00
Mtx2	R56-R45	34932	1.96	0.48
Mtx2	R56-R66	37519	1.13	0.05
Mtx2	R56-R42	38728	0.58	0.08
Mtx2	R56-R41	39170	2.37	0.28
Mtx2	R56-R69	40995	0.52	0.05
Mtx2	R56-R40	43249	0.60	0.17
Mtx2	R56-R39	45224	1.75	0.14
Mtx2	R56-R38	45741	1.10	0.24
Mtx2	R56-R37	46851	1.77	0.05
Mtx2	R56-R36	47465	0.83	0.06
Mtx2	R56-R35	49568	1.26	0.14
Mtx2	R56-R34	50470	0.74	0.05
Mtx2	R56-R33	53243	1.29	0.34
Mtx2	R56-R71	56610	1.45	0.80
Mtx2	R56-R72	58028	0.76	0.49
Mtx2	R56-R32	59754	0.81	0.09
Mtx2	R56-R75	61287	1.39	0.23
Mtx2	R56-R30	63150	1.91	0.13
Mtx2	R56-R76	64066	1.33	0.05
Mtx2	R56-R27	65657	0.96	0.01
Mtx2	R56-R25	66586	0.86	0.04
Mtx2	R56-R77	66927	0.46	0.11
Mtx2	R56-R21	76096	1.33	n.d.
Mtx2	R56-R82	80451	0.97	0.33
Mtx2	R56-R83	80862	0.77	0.36
Mtx2	R56-R84	84378	0.60	n.d.
Mtx2	R56-R86	85386	0.51	n.d.
Mtx2	R56-R87	85895	0.54	0.18
Mtx2	R56-R17	91921	1.00	0.07
Mtx2	R56-R16	97268	0.56	0.01
Mtx2	R56-R12	106241	1.68	0.55
Mtx2	R56-R11	107461	1.66	0.32
Mtx2	R56-R10	108985	1.22	0.15
Mtx2	R56-R9	113970	1.01	0.35
Mtx2	R56-R7	116567	1.57	0.28
Mtx2	R56-R6	120900	0.56	0.05
Mtx2	R56-R5	132517	0.54	0.04
Mtx2	R56-R3	135095	0.84	0.49
Mtx2	R56-R2	135933	0.76	0.10
Usp22	F1-F3	7960	2.46	0.01
Usp22	F1-F4	15446	2.91	0.47
Usp22	F1-F6	17666	1.47	0.06
Usp22	F1-F7	18598	0.68	0.02
Usp22	F1-F8	20504	0.55	0.02
Usp22	F1-F9	31165	1.27	0.28
Usp22	F1-F12	40074	0.49	0.03
Usp22	F1-F13	45286	1.07	0.07
Usp22	F1-F14	50233	0.32	0.09
Usp22	F1-F15	51746	1.09	0.04
Usp22	F1-F16	59631	0.48	0.37
Usp22	F1-F17	63979	0.52	n.d.
Usp22	F1-F18	78650	0.62	0.01
Usp22	F1-F19	80867	1.32	0.16
Usp22	F1-F20	82766	3.44	0.22
Usp22	F1-F21	85827	1.15	0.00
Usp22	F1-F22	91082	1.58	0.09
Usp22	F1-F23	99320	1.35	0.30
Usp22	F1-F24	101191	0.76	n.d.
Usp22	F1-F25	101921	2.18	0.10
Usp22	F1-F26	104065	1.26	0.19
Usp22	F1-F27	109175	1.70	0.49
Usp22	F1-F28	123316	0.29	0.06
Usp22	F1-F29	129364	1.36	n.d.
Usp22	F1-F30	142764	0.04	0.03
Usp22	F1-F31	148117	0.01	0.01
Usp22	F1-F33	171352	0.13	0.03
Usp22	F1-F34	175667	1.19	0.47
Usp22	F1-F36	182513	0.28	n.d.
Usp22	F1-F39	205697	0.33	n.d.
Usp22	F1-F41	217337	0.04	0.03
Usp22	F1-F42	224214	1.15	0.10
Usp22	F1-F43	231886	0.60	0.36
Usp22	F1-F45	236442	0.11	n.d.
Usp22	F7-F4	3152	5.67	0.05
Usp22	F7-F3	10638	1.65	0.00
Usp22	F7-F9	12567	5.08	0.09
Usp22	F7-F2	17843	0.65	0.07
Usp22	F7-F1	18598	1.36	0.04
Usp22	F7-F12	21476	0.43	0.00
Usp22	F7-F13	26688	2.25	0.53
Usp22	F7-F14	31635	1.77	0.05
Usp22	F7-F15	33148	1.00	0.00
Usp22	F7-F16	41033	2.13	0.45
Usp22	F7-F17	45381	0.56	0.12
Usp22	F7-F18	60052	0.96	0.21
Usp22	F7-F19	62269	1.08	0.11
Usp22	F7-F20	64168	0.92	0.16
Usp22	F7-F21	67229	0.33	0.19
Usp22	F7-F22	72484	1.99	0.09
Usp22	F7-F23	80722	0.25	0.07
Usp22	F7-F24	82593	0.96	0.79
Usp22	F7-F25	83323	0.92	0.01
Usp22	F7-F26	85467	1.20	0.22
Usp22	F7-F27	90577	1.74	0.18
Usp22	F7-F28	104718	0.74	0.08
Usp22	F7-F29	110766	1.43	0.21
Usp22	F7-F30	124166	0.12	0.06
Usp22	F7-F31	129519	0.57	0.29
Usp22	F7-F33	152754	2.20	0.15
Usp22	F7-F34	157069	1.17	0.44
Usp22	F7-F35	162725	1.10	0.00
Usp22	F7-F36	163915	0.68	0.03
Usp22	F7-F37	164324	0.82	0.09
Usp22	F7-F39	187099	0.82	0.06
Usp22	F7-F40	189796	1.12	0.00
Usp22	F7-F41	198739	0.85	0.08
Usp22	F7-F42	205616	0.79	0.15
Usp22	F7-F43	213288	0.46	0.07
Usp22	F7-F44	216988	0.38	0.13
Usp22	F7-F45	217844	0.79	0.14
Usp22	F7-F46	223779	0.62	0.15
Usp22	F7-F48	225985	0.68	n.d.
Usp22	F7-F49	226571	0.57	n.d.
Usp22 PE e16.5	F1-F3	7960	8.24	0.14
Usp22 PE e16.5	F1-F4	15446	5.18	0.03
Usp22 PE e16.5	F1-F8	20504	1.46	0.07
Usp22 PE e16.5	F1-F12	40074	1.78	0.22
Usp22 PE e16.5	F1-F13	45286	2.05	0.09
Usp22 PE e16.5	F1-F14	50233	2.25	0.99
Usp22 PE e16.5	F1-F15	51746	3.66	0.23
Usp22 PE e16.5	F1-F16	59631	1.40	0.18
Usp22 PE e16.5	F1-F17	63979	3.81	0.33
Usp22 PE e16.5	F1-F18	78650	1.71	0.02
Usp22 PE e16.5	F1-F19	80867	4.28	0.05
Usp22 PE e16.5	F1-F20	82766	2.54	0.37
Usp22 PE e16.5	F1-F21	85827	1.57	0.12
Usp22 PE e16.5	F1-F22	91082	0.52	0.11
Usp22 PE e16.5	F1-F23	99320	2.63	0.10
Usp22 PE e16.5	F1-F24	101191	2.12	0.58
Usp22 PE e16.5	F1-F25	101921	5.19	0.35
Usp22 PE e16.5	F1-F26	104065	2.99	0.04
Usp22 PE e16.5	F1-F27	109175	2.86	0.38
Usp22 PE e16.5	F1-F28	123316	2.56	0.04
Usp22 PE e16.5	F1-F29	129364	1.62	0.12
Usp22 PE e16.5	F1-F30	142764	1.82	1.10
Usp22 PE e16.5	F1-F31	148117	1.30	0.14
Usp22 PE e16.5	F1-F33	171352	2.55	0.62
Usp22 PE e16.5	F1-F34	175667	2.17	0.34
Usp22 PE e16.5	F1-F35	181323	3.14	0.25
Usp22 PE e16.5	F1-F36	182513	1.44	0.08
Usp22 PE e16.5	F1-F37	182922	1.49	0.21
Usp22 PE e16.5	F1-F39	205697	0.81	0.05
Usp22 PE e16.5	F1-F41	217337	0.91	0.05
Usp22 PE e16.5	F1-F42	224214	0.53	0.05
Usp22 PE d30	F1-F3	7960	4.97	0.92
Usp22 PE d30	F1-F4	15446	5.52	1.51
Usp22 PE d30	F1-F7	18598	0.84	0.00
Usp22 PE d30	F1-F8	20504	3.12	0.26
Usp22 PE d30	F1-F12	40074	2.13	0.26
Usp22 PE d30	F1-F13	45286	1.54	0.09
Usp22 PE d30	F1-F14	50233	3.35	1.22
Usp22 PE d30	F1-F15	51746	2.77	0.72
Usp22 PE d30	F1-F16	59631	2.86	0.27
Usp22 PE d30	F1-F17	63979	1.90	0.65
Usp22 PE d30	F1-F18	78650	2.44	0.05
Usp22 PE d30	F1-F19	80867	4.07	0.11
Usp22 PE d30	F1-F20	82766	4.40	0.91
Usp22 PE d30	F1-F21	85827	2.08	0.34
Usp22 PE d30	F1-F22	91082	1.56	0.04
Usp22 PE d30	F1-F23	99320	2.41	0.26
Usp22 PE d30	F1-F24	101191	1.66	0.22
Usp22 PE d30	F1-F25	101921	3.60	0.72
Usp22 PE d30	F1-F26	104065	4.36	0.34
Usp22 PE d30	F1-F27	109175	5.26	0.86
Usp22 PE d30	F1-F28	123316	0.36	0.16
Usp22 PE d30	F1-F29	129364	1.09	0.48
Usp22 PE d30	F1-F30	142764	1.29	0.03
Usp22 PE d30	F1-F31	148117	1.30	0.24
Usp22 PE d30	F1-F33	171352	1.78	0.01
Usp22 PE d30	F1-F34	175667	1.21	0.23
Usp22 PE d30	F1-F35	181323	1.74	0.50
Usp22 PE d30	F1-F36	182513	0.79	0.11
Usp22 PE d30	F1-F37	182922	0.83	0.03
Usp22 PE d30	F1-F39	205697	0.48	0.01
Usp22 PE d30	F1-F41	217337	0.48	0.08
Usp22 PE d30	F1-F42	224214	0.65	0.34
Usp22 PE d30	F1-F43	231886	0.38	0.03
Usp22 PE d30	F1-F45	236442	1.90	0.34
Usp22 PE d30	F1-F48	244583	0.84	0.08
Usp22 PE e16	F-28-F1	91345	2.32	0.39
Usp22 PE e16	F-28-F3	99305	2.26	0.63
Usp22 PE e16	F-28-F4	106791	1.38	0.21
Usp22 PE e16	F-28-F9	122510	1.13	0.06
Usp22 PE e16	F-28-F13	136631	1.54	0.29
Usp22 PE e16	F-28-F14	141578	1.79	0.32
Usp22 PE e16	F-28-F15	143091	2.77	0.46
Usp22 PE e16	F-28-F16	150976	1.96	0.78
Usp22 PE e16	F-28-F17	155324	1.48	0.44
Usp22 PE e16	F-28-F18	169995	0.93	0.11
Usp22 PE e16	F-28-F19	172212	1.97	0.23
Usp22 PE e16	F-28-F20	174111	2.26	0.20
Usp22 PE e16	F-28-F21	177172	2.02	0.72
Usp22 PE e16	F-28-F22	182427	1.89	0.25
Usp22 PE e16	F-28-F23	190665	1.25	0.36
Usp22 PE e16	F-28-F24	192536	1.56	0.13
Usp22 PE e16	F-28-F25	193266	5.24	0.31
Usp22 PE e16	F-28-F26	195410	1.78	0.01
Usp22 PE e16	F-28-F27	200520	1.70	0.27
Usp22 PE e16	F-28-F29	220709	0.67	0.09
Usp22 PE e16	F-28-F30	234109	0.64	0.18
Usp22 PE e16	F-28-F31	239462	0.34	0.07
Usp22 PE e16	F-28-F33	262697	0.48	0.18
Usp22 PE e16	F-28-F34	267012	1.03	0.15
Usp22 PE e16	F-28-F35	272668	1.04	0.15
Usp22 PE e16	F-28-F36	273858	1.68	0.66
Usp22 PE e16	F-28-F39	297042	0.31	0.17
Usp22 PE e16	F-28-F41	308682	0.73	0.22
Usp22 PE e16	F-28-F42	315559	0.22	0.06
Usp22 PE e16	F-28-F43	323231	0.15	0.01
Usp22 PE e16	F-28-F44	326931	0.37	0.08
Usp22 PE e16	F-28-F45	327787	0.62	0.10
Usp22 PE e16	F-28-F46	333722	0.45	0.15
Usp22 PE e16	F-28-F48	335928	1.18	0.47
Usp22 PE e16	F-28-F49	336514	0.99	0.09
Usp22 PE d30	F-28-F1	91345	2.96	0.29
Usp22 PE d30	F-28-F3	99305	2.89	0.81
Usp22 PE d30	F-28-F4	106791	1.61	0.67
Usp22 PE d30	F-28-F9	122510	0.71	0.09
Usp22 PE d30	F-28-F13	136631	1.21	0.11
Usp22 PE d30	F-28-F14	141578	1.91	0.72
Usp22 PE d30	F-28-F15	143091	2.29	0.98
Usp22 PE d30	F-28-F16	150976	2.42	0.17
Usp22 PE d30	F-28-F17	155324	0.81	0.44
Usp22 PE d30	F-28-F18	169995	0.62	0.02
Usp22 PE d30	F-28-F19	172212	1.65	0.36
Usp22 PE d30	F-28-F20	174111	1.51	0.03
Usp22 PE d30	F-28-F21	177172	2.18	0.76
Usp22 PE d30	F-28-F22	182427	1.97	0.81
Usp22 PE d30	F-28-F23	190665	0.98	0.38
Usp22 PE d30	F-28-F24	192536	1.30	0.34
Usp22 PE d30	F-28-F25	193266	4.18	0.88
Usp22 PE d30	F-28-F26	195410	2.41	0.35
Usp22 PE d30	F-28-F27	200520	1.76	0.16
Usp22 PE d30	F-28-F29	220709	1.26	0.05
Usp22 PE d30	F-28-F30	234109	0.73	0.52
Usp22 PE d30	F-28-F31	239462	0.52	0.03
Usp22 PE d30	F-28-F33	262697	0.42	0.19
Usp22 PE d30	F-28-F34	267012	0.73	0.34
Usp22 PE d30	F-28-F35	272668	1.23	0.66
Usp22 PE d30	F-28-F36	273858	3.78	0.61
Usp22 PE d30	F-28-F39	297042	0.34	0.06
Usp22 PE d30	F-28-F41	308682	1.00	0.10
Usp22 PE d30	F-28-F42	315559	0.68	0.19
Usp22 PE d30	F-28-F43	323231	0.44	0.09
Usp22 PE d30	F-28-F44	326931	0.75	0.05
Usp22 PE d30	F-28-F45	327787	0.69	0.33
Usp22 PE d30	F-28-F46	333722	0.53	0.23
Usp22 PE d30	F-28-F48	335928	1.30	0.14
Usp22 PE d30	F-28-F49	336514	1.10	0.52
