# Supplementary material for: Modulated contact frequencies at gene-rich loci support a statistical helix model for mammalian chromatin organization
Source: Genome Biol. 2011 May 10;12(5):R42. doi: 10.1186/gb-2011-12-5-r42 (PMC3219965; doi:10.1186/gb-2011-12-5-r42)
Supplement: Additional file 10 — 3C-qPCR dataset for the gene-desert region. [file gb-2011-12-5-r42-S10.XLS]

## Sheet: Feuil1
Additional data 10: 3C-qPCR dataset for the gene-desert region.
nd: s.e.m. not determined.
Locus	Primer Pairs	s (bp)	X(s) (A.U.)	s.e.m.
11qA5	F25-F27	17073	1.63	0.02
11qA5	F25-F27	17073	4.09	0.27
11qA5	F25-F28B	20152	1.08	0.14
11qA5	F25-F28B	20152	2.51	0.36
11qA5	F25-F29	20897	3.69	0.13
11qA5	F25-F29	20897	4.69	0.49
11qA5	F25-F30	45882	1.04	0.13
11qA5	F25-F30	45882	1.27	0.68
11qA5	F25-F31	56107	1.49	0.04
11qA5	F25-F31	56107	1.49	0.19
11qA5	F25-F32B	56487	0.52	0.06
11qA5	F25-F32B	56487	0.54	0.02
11qA5	F25-F33	68973	0.96	0.05
11qA5	F25-F33	68973	1.12	0.13
11qA5	F25-F33.5	69156	0.22	0.06
11qA5	F25-F33.5	69156	0.31	0.05
11qA5	F25-F34	69835	1.24	0.06
11qA5	F25-F34	69835	2.37	0.19
11qA5	F25-F35	75688	0.94	0.05
11qA5	F25-F35	75688	2.31	0.07
11qA5	F25-F36	79225	2.43	0.33
11qA5	F25-F36	79225	3.41	0.23
11qA5	F25-F37	80234	1.71	0.14
11qA5	F25-F37	80234	3.37	1.35
11qA5	F25-F38	80856	1.2242	0.0004
11qA5	F25-F38	80856	1.69	0.01
11qA5	F25-F39	81682	3.21	0.2
11qA5	F25-F39	81682	4.5	0.06
11qA5	F25-F40	89049	1.77	0.1
11qA5	F25-F40	89049	2.59	0.01
11qA5	F25-F42	91239	0.65	0.03
11qA5	F25-F42	91239	1.00	0.41
11qA5	F25-F44	102648	0.38	0.01
11qA5	F25-F44	102648	0.49	0.32
11qA5	F25-F45	104089	3.42	nd
11qA5	F25-F45	104089	3.9	0.65
11qA5	F25-F46	110435	0.52	0.05
11qA5	F25-F46	110435	0.73	0.05
11qA5	F25-F48	115156	1.99	0.07
11qA5	F25-F48	115156	4.83	0.51
11qA5	F35-F25	75688	0.21	0.01
11qA5	F35-F25	75688	1.03	0.03
11qA5	F35-F26B	61343	0.26	0.06
11qA5	F35-F26B	61343	0.37	0.01
11qA5	F35-F27T	58615	0.92	0.10
11qA5	F35-F27T	58615	1.24	0.03
11qA5	F35-F28B	55536	0.7	0.04
11qA5	F35-F28B	55536	1.41	0.36
11qA5	F35-F29	54791	1.030	0.002
11qA5	F35-F29	54791	1.03	0.09
11qA5	F35-F30	29806	0.83	0.07
11qA5	F35-F30	29806	1.17	0.11
11qA5	F35-F32	19201	1.7	0.05
11qA5	F35-F32	19201	1.7	0.38
11qA5	F35-F32B	19201	1.18	0.08
11qA5	F35-F32B	19201	1.561	0.005
11qA5	F35-F33	6715	1.95	0.22
11qA5	F35-F33	6715	2.77	0.41
11qA5	F35-F33.5	6532	1.00	0.03
11qA5	F35-F33.5	6532	1.3	0.07
11qA5	F35-F34	5853	5.03	0.31
11qA5	F35-F34	5853	6.16	1.15
11qA5	F35-F36	3537	8.63	1.28
11qA5	F35-F36	3537	24.88	2.24
11qA5	F35-F37	4546	3.43	0.13
11qA5	F35-F37	4546	6.19	0.47
11qA5	F35-F38	5168	5.19	0.21
11qA5	F35-F38	5168	5.47	1.05
11qA5	F35-F39	5994	6.23	0.3
11qA5	F35-F39	5994	7.55	0.35
11qA5	F35-F40	13361	1.93	0.44
11qA5	F35-F40	13361	3.27	0.18
11qA5	F35-F44	26960	0.75	0.01
11qA5	F35-F44	26960	1.11	0.01
11qA5	F35-F45	28401	1.24	0.07
11qA5	F35-F45	28401	1.33	0.51
11qA5	F35-F46	34747	0.42	0.07
11qA5	F35-F46	34747	0.49	0.06
11qA5	F35-F48	39468	0.89	0.03
11qA5	F35-F48	39468	1.1	0.12
11qA5	F48-F25	115156	1.06	0.11
11qA5	F48-F25	115156	1.58	0.06
11qA5	F48-F26	100811	0.38	0.06
11qA5	F48-F26	100811	1.13	0.09
11qA5	F48-F28	95004	0.38	0.02
11qA5	F48-F28	95004	1.00	0.02
11qA5	F48-F29	94259	1.33	0.02
11qA5	F48-F29	94259	3.3	0.3
11qA5	F48-F30	69274	0.77	0.34
11qA5	F48-F30	69274	1.64	0.32
11qA5	F48-F32	58669	0.94	0.59
11qA5	F48-F32	58669	4.44	0.46
11qA5	F48-F33.5	46000	0.92	0.32
11qA5	F48-F33.5	46000	3.46	0.24
11qA5	F48-F35	39468	2.13	0.14
11qA5	F48-F35	39468	6.89	0.44
11qA5	F48-F36	35931	1.08	0.05
11qA5	F48-F36	35931	2.55	0.02
11qA5	F48-F37	34922	5.41	0.61
11qA5	F48-F37	34922	5.47	0.92
11qA5	F48-F38	34300	3.34	0.52
11qA5	F48-F38	34300	3.82	1.47
11qA5	F48-F39	33474	2.89	0.08
11qA5	F48-F39	33474	4.25	2.15
11qA5	F48-F40	26107	1.82	0.38
11qA5	F48-F40	26107	5.55	0.17
11qA5	F48-F41	25524	2.97	0.33
11qA5	F48-F41	25524	3.9	0.19
11qA5	F48-F42	23917	1.94	0.16
11qA5	F48-F42	23917	2.54	0.38
11qA5	F48-F44	12508	1.5	0.01
11qA5	F48-F44	12508	1.72	0.79
11qA5	F48-F45.5	10744	1.75	0.1
11qA5	F48-F45.5	10744	2.54	0.02
11qA5	F48-F46	4721	4.1	0.59
11qA5	F48-F46	4721	5.39	0.51
11qA5	F48-F47	3532	17.98	0.96
11qA5	F48-F47	3532	20.69	0.5
11qA5	R9-F 27	89878	1.00	0.29
11qA5	R9-F 27	89878	1.00	0.25
11qA5	R9-F 28	92957	0.8	0.41
11qA5	R9-F 28	92957	0.95	0.02
11qA5	R9-F 29	93702	1.492	0.004
11qA5	R9-F 29	93702	4.68	2.15
11qA5	R9-F 30	118687	0.58	0.14
11qA5	R9-F 30	118687	3.61	nd
11qA5	R9-F 31	128912	1.24	0.01
11qA5	R9-F 31	128912	1.43	0.18
11qA5	R9-F 33.5	141961	0.54	0.1
11qA5	R9-F 33.5	141961	0.99	0.26
11qA5	R9-F 34	142640	2.29	0.46
11qA5	R9-F 34	142640	3.02	nd
11qA5	R9-F 37	153039	2.14	0.2
11qA5	R9-F 37	153039	2.16	0.09
11qA5	R9-F 38	153661	1.07	0.17
11qA5	R9-F 38	153661	4.78	2.1
11qA5	R9-F 40	161854	0.49	0.02
11qA5	R9-F 40	161854	1.97	0.03
11qA5	R9-F 41	162437	1.26	0.29
11qA5	R9-F 41	162437	5.03	0.95
11qA5	R9-F 42	164044	1.79	0.92
11qA5	R9-F 42	164044	3.4	0.31
11qA5	R9-F 44	175453	0.41	0.07
11qA5	R9-F 44	175453	1.63	0.06
11qA5	R9-F 45.5	177217	0.51	nd
11qA5	R9-F 45.5	177217	0.6	0.03
11qA5	R9-F 46	183240	0.37	0.02
11qA5	R9-F 46	183240	0.57	0.09
11qA5	R9-F 47	184429	1.96	0.51
11qA5	R9-F 47	184429	5.16	2.24
11qA5	R9-F 48	187961	1.85	0.39
11qA5	R9-F 48	187961	2.04	0.81
11qA5	R9-F26	87150	2.39	0.69
11qA5	R9-F26	87150	3.91	1.06
