# Supplementary material for: Modulated contact frequencies at gene-rich loci support a statistical helix model for mammalian chromatin organization
Source: Genome Biol. 2011 May 10;12(5):R42. doi: 10.1186/gb-2011-12-5-r42 (PMC3219965; doi:10.1186/gb-2011-12-5-r42)
Supplement: Additional file 11 — 3C-qPCR primers. [file gb-2011-12-5-r42-S11.XLS]

## Sheet: Feuil1
Additional data 11 : 3C-qPCR primers
*Numbers correspond to restriction sites shown in Fig.1A.
**Genomic sites investigated (“constant primers”) are indicated in bold.
Locus	Primer name*	Primer sequence**
Usp22	F-28	cacagggcaagagcaagatcac
Usp22	F1	cctgagctggggacatgagatg
Usp22	F2	gtcttggaagtgcaccttgtgg
Usp22	F3	gagctttcctagcagagatcagc
Usp22	F4	cagcctagattctgcctgcttc
Usp22	F5	ctcaactatggtgtgccaggaag
Usp22	F6	cactggggtcaacacatcacaag
Usp22	F7	gcggagggacagcactacaatg
Usp22	F8	tgtgtgtggctccactcccatg
Usp22	F9	cccacacagcagcaacgataatg
Usp22	F10	gaggatagagaggaggaggcag
Usp22	F11	gtctggatgaggagtcggctc
Usp22	F12	gatcctgcatcgagtgtctctg
Usp22	F13	aggagcagctttgctcttgctg
Usp22	F14	tacatagcctgggcacatggaag
Usp22	F15	tctagagggtaggggaccatttc
Usp22	F16	gggacaaggctctggattactg
Usp22	F17	gctgccacaagctgatgtagtc
Usp22	F18	gggcagacattcagtcgacttg
Usp22	F19	cagcctcctgagtcttggtttc
Usp22	F20	catcccggagggaatggaaattg
Usp22	F21	gccgttaaaggatgtcttgaggc
Usp22	F22	tgccaaaggcaggcagatgctg
Usp22	F23	gcttgctcagcagagagtgaatg
Usp22	F24	ccacctctaccattcccttgac
Usp22	F25	tgtgagtgtgcgcacacatgtg
Usp22	F26	cctttgatgtgagctccgagaag
Usp22	F27	cacagcacacttctctccagaac
Usp22	F28	taccagtgtgccgacctacaatc
Usp22	F29	atggagacgtactgaggatgctc
Usp22	F30	gtgttggttctgcctttgacctc
Usp22	F31	ttggaggtgctgccgactcttg
Usp22	F32	ctgtgttgactcctgctcagag
Usp22	F33	gtgttctgtggggacagaggag
Usp22	F34	tggtatgccttgagtggccaag
Usp22	F35	gtgaacagtgtgcctccaaacac
Usp22	F36	gggttatgcttcagcagttccag
Usp22	F37	ctgcacactgacacaggctcac
Usp22	F38	caaagcaaccgctggacatagtg
Usp22	F39	gggaaacaggaactaccaagctg
Usp22	F40	gaggctctacttttcccaaaatccaag
Usp22	F41	atacggtgtccttatgggtgtgc
Usp22	F42	gtttccacttacctgtgtgcctg
Usp22	F43	gcctccctctgccatagttctg
Usp22	F44	cccccatgcaggttaatctgtag
Usp22	F45	tggagtgacagccaatgacgtc
Usp22	F46	cccttgactgtctagatgctcag
Usp22	F47	gctcagcagatacttgaagagacac
Usp22	F48	gtcctgcctttgcaagggacag
Usp22	F49	gcctctgctctgatttgagcttc
Dlk1	F1	tccctccaaggtaagagcccg
Dlk1	F3	gccagacattaggcactggc
Dlk1	F4	tactcccgtggtcacagaac
Dlk1	F5	catgtcccatgtggccacttgc
Dlk1	F6	caggcggaaggatctgtgag
Dlk1	F7	gtggcgtggagaaataggctg
Dlk1	F8	accacaggagccttcactcc
Dlk1	F9	ccttggtcagctgtttcctc
Dlk1	F10	caacaaccacaacaacacag
Dlk1	F11	gatgagcgtggcactcagacc
Dlk1	F12	ccacatctggccagtgcttgc
Dlk1	F14	ctgcatgggcagacaaggacc
Dlk1	F15	gcgcttaatggaccctccag
Dlk1	F16	ctccctccacggctcagatc
Dlk1	F17	ccttggttcacccatccttg
Dlk1	F19	acctgggaatggcttcatcc
Dlk1	F20	gcagtagtagcacctgctggtc
Dlk1	F21	ctccctccacggctcagatc
Dlk1	F22	ccttggttcacccatccttg
Dlk1	F23	cctgggtgcccccaaaatacac
Dlk1	F24	gtgggccatttctgcagggtg
Dlk1	F25	gtacctcagccatagcctgg
Dlk1	F26	gggcaatgccagctttgagg
Dlk1	F27	gtcccacacttgaagcagcc
Dlk1	F31	cagcactcggttctgctaccag
Dlk1	F32	gaccaagggtttcatggggcag
Emb	R1	gggaggaaggggttgcaattac
Emb	R2	gatccacggatgactttctggg
Emb	R3	aatgtcagtgcccacgtcaggc
Emb	R4	cagatgcaacggcctgatgttc
Emb	R6	gcgtccatgttgccttccattg
Emb	R7	aaggacagtgtgtgactgggag
Emb	R8	cccgtgggagtatttcttcctg
Emb	R9	gcagatgatcagttctcaactgctg
Emb	R10	gtgtactggaagtaagatgacgcg
Emb	R11	agagacatctgcgtgctcacag
Emb	R12	cacagtgacactctcggtccag
Emb	R13	agggaggaaggcagctcataag
Emb	R15	ccgtggatgttaaaggtccctc
Emb	R17	tgctaggctccttctatcaccc
Emb	R18	gagtaaagttggacacatggggg
Emb	R19	cctttccaatgtctacagtgccc
Emb	R20	tcacagcctgacctcaggtgtc
Emb	R21	ccctgtaccacacttgaagggc
Emb	R22	accactgtctggccagacacc
Emb	R23	gacagaggccaagttctaggag
Emb	R24	gagcccatttagtctgtgtgtgc
Emb	R25	ggacttgcagtgcttaggacac
Emb	R28	gaaatcttcagggtgcagcatctg
Emb	R29	gtaggatgtctggagagtgtgg
Emb	R32	gtctctactttcaccccgttctg
Emb	R35	gggatcataaactgcagatctttgg
Emb	R36	ggcaggcatagacgacagaagg
Emb	R38	ccattgcaatcctcagagtctacc
Emb	R40	cattctgctcagcacttgagcc
Emb	R41	gattggaactgcagctaggcag
Emb	R44	gggcaggtttgggaccacaatc
Emb	R49	ggagtggtctgcttaccactag
Emb	R50	ctaccaagcattaagagatgtggcc
Lnp	R5	atggtctggacatctgggtgac
Lnp	R6	cctgtgtgttaggatcacaggc
Lnp	R8	gagtctctgatgccatcagctc
Lnp	R9	gtggtcttgaataggcaggaagac
Lnp	R11	aaaccaaaggactgctcgccac
Lnp	R13	gaattgagagcaccacccactg
Lnp	R14	gtggttctctgtagcctttcagc
Lnp	R15	aacctgggcttcattgtgccag
Lnp	R16	cagtctttgcagggaatggcatc
Lnp	R17	cacaactgagctctatggagactc
Lnp	R19	gctttagtctccatcttccgtgc
Lnp	R20	catggcatctattcaggattggcag
Lnp	R22	ctgggagtagtgagtgttcaagtc
Lnp	R26	cttgtggagtgggccttaagtc
Lnp	R27	gcatgtgagttgagtaatggggag
Lnp	R29	gctgacagcagttaattggcacag
Lnp	R30	gaaggaaagggtcatgctccag
Lnp	R31	ccattcagtgagactccactgg
Lnp	R32	ggtcctggagactgtattccag
Lnp	R33	ttgaggggcaaagatgacaggc
Lnp	R34	tggggctccagtttcaaggatc
Lnp	R35	cagtcagtactcagaggctgag
Lnp	R36	cttctctgctggtgttgtcagtg
Lnp	R37	tcttcccactcctgttggatgc
Lnp	R38	cttgtccagtcacaatggcctc
Lnp	R41	ttcttcctggtgagttgtcaactg
Lnp	R44	cctcgatggtctttgatgacctc
Lnp	R46	tgcagatgcctactgaagccac
Lnp	R47	accgaaagttctaaggggcctc
Lnp	R48	gcaggcagagctctgtgaattc
Lnp	R49	gatgtggttgggtatggtctcc
Lnp	R50	agtatttccccccccaacacag
Lnp	R54	ctgatggcatcccctatgattcag
Mtx2	R1	gacacagcagtctcagattcctc
Mtx2	R2	gctgaggtctggctgcctaaag
Mtx2	R3	ctgggactggacttatgaaggc
Mtx2	R5	gcaaatgagagtccctcttcctg
Mtx2	R6	ttctcgctgtggcatgcagaag
Mtx2	R7	gaaaccaggcaggaacagagag
Mtx2	R9	agctgggtggtggtgacatgtg
Mtx2	R10	gcattcagaccgcagaagctag
Mtx2	R11	ggcaccagccaatggattaagg
Mtx2	R12	tactggagcccagaaactcagg
Mtx2	R16	ttactggcaaggcgaacacgtc
Mtx2	R17	agtaccaggcaagcaaaggtgg
Mtx2	R21	ccaggaatgcctcagcagaaac
Mtx2	R25	cgagccgtacccaagctaaatg
Mtx2	R27	gcctcctggatgctgggaaatg
Mtx2	R30	gtagcttcatcacaccactggag
Mtx2	R32	tcacctggtatccagggttctg
Mtx2	R33	cagccaagtgtaactaggcctc
Mtx2	R34	tcctggcactataggaggagac
Mtx2	R35	tgcatgtccaactcgacacacc
Mtx2	R36	agcgctccgctgtgaatatctg
Mtx2	R37	cgtggatccccacagaacaaatc
Mtx2	R38	cagcaaactggcagcaactcac
Mtx2	R39	gggctctgagtgttgtacttgc
Mtx2	R40	gagaatcccagtgttctgactgc
Mtx2	R41	gtttgtacctccctggtactgg
Mtx2	R42	atgccaggtctttagctgagcc
Mtx2	R45	ggatgcactaagagagtctcagc
Mtx2	R46	gcagcagtaacggaaagcgatc
Mtx2	R47	ggaggtgggcacagtcacttag
Mtx2	R49	gctcagaatcatggagctccag
Mtx2	R50	ggaggcacagactcatgcaaatc
Mtx2	R51	cacctcactctcagagatgctc
Mtx2	R52	tgatgctgctggcctggaaaag
Mtx2	R53	ggctctgctgaggtaaacacag
Mtx2	R55	gaaatgcaggccatgaacgctg
Mtx2	R56	gagctaccacatcagtgccatc
Mtx2	R57	acgtgtgctggcaattctgctg
Mtx2	R58	tgtagcacagggagagtcagag
Mtx2	R59	ggaagcaaagagtgtgcactgg
Mtx2	R61	gggcgaagtattacaccagcag
Mtx2	R62	catccagtcctctgtaagcctg
Mtx2	R63	agaccacaagggtcttacgcag
Mtx2	R64	tgggagccaggctgatgttatg
Mtx2	R66	cacaggacacagtggtatctgc
Mtx2	R69	caaagttgcagcacgcagcttc
Mtx2	R71	acctccaaagctgtgagctagc
Mtx2	R72	ccgaagaggaaaggttggatagg
Mtx2	R75	accatgtgtccatccgtgtctc
Mtx2	R76	aggcttctctatccctgctgtg
Mtx2	R77	tcaacaaagcagggctcctgtg
Mtx2	R82	gccattttccgacagctgttgc
Mtx2	R83	gctttggtaagacagctgtgagc
Mtx2	R84	aggcacagagactcaaggcaag
Mtx2	R86	aggcagcatcaaacactggagc
Mtx2	R87	gcatgggaattggtagaggacac
